# Supplementary material for: Srtio3-Based Composites for Photocatalytic Panels in Solar Hydrogen Production
Source: Molecules. 2025 Sep 11;30(18):3699. doi: 10.3390/molecules30183699 (PMC12472357; doi:10.3390/molecules30183699)
Supplement: Supplementary file 1 [file molecules-30-03699-s001.zip]

Archive with 1 entries (1 files):
- molecules-3845393-supplementary.pdf
